# Supplementary material for: Hieracium sinoaestivum (Asteraceae), a new species from North China
Source: PhytoKeys. 2014 Jun 20;(39):19–26. doi: 10.3897/phytokeys.39.7788 (PMC4152888; doi:10.3897/phytokeys.39.7788)
Supplement: XML Treatment for Hieracium sinoaestivum [file phytokeys.39.7788-treatment1.xml]

<!DOCTYPE tp:taxon-treatment
  PUBLIC "-//TaxonX//DTD Taxonomic Treatment Publishing DTD v0 20100105//EN" "tax-treatment-NSO.dtd">
<tp:taxon-treatment xmlns:tp="http://www.plazi.org/taxpub"><tp:treatment-meta><kwd-group><label>Taxon classification</label><kwd><named-content content-type="kingdom">Plantae</named-content></kwd><kwd><named-content content-type="order">Asterales</named-content></kwd><kwd><named-content content-type="family">Asteraceae</named-content></kwd></kwd-group><mixed-citation publication-type="journal"><person-group><name><surname>Sennikov</surname><given-names>Alexander N.</given-names></name></person-group><article-title><italic>Hieracium sinoaestivum</italic> (Asteraceae), a new species from North China</article-title><source>PhytoKeys</source><day>20</day><month>6</month><year>2014</year><volume>2014</volume><issue>39</issue><fpage>19</fpage><lpage>26</lpage><pub-id pub-id-type="doi">10.3897/phytokeys.39.7788</pub-id></mixed-citation></tp:treatment-meta><tp:nomenclature><tp:taxon-name>
                        <tp:taxon-name-part taxon-name-part-type="genus">Hieracium</tp:taxon-name-part>
                        <tp:taxon-name-part taxon-name-part-type="species">sinoaestivum</tp:taxon-name-part>
                        <object-id xmlns:xlink="http://www.w3.org/1999/xlink" xlink:type="simple">urn:lsid:ipni.org:names:77140258-1</object-id>
                    </tp:taxon-name><tp:taxon-authority>Sennikov</tp:taxon-authority><tp:taxon-status xmlns:xlink="http://www.w3.org/1999/xlink" xlink:type="simple">sp. nov.</tp:taxon-status></tp:nomenclature><tp:treatment-sec sec-type="Type"><title>Type.</title><p>China. Shanxi: Lüliang City. “Chiao-ch’eng distr., Pashui-ko-shan”, alpine meadow, 2400 ft., 24.08.1924, <italic>Harry Smith 7172</italic> (S!, holotype; UPS, isotype). <xref ref-type="fig" rid="F1">Fig. 1</xref>.</p><fig id="F1" position="float" orientation="portrait"><label>Figure 1.</label><caption><p>Holotype of <italic><tp:taxon-name>Hieracium sinoaestivum</tp:taxon-name></italic> Sennikov.</p></caption><graphic xmlns:xlink="http://www.w3.org/1999/xlink" xlink:href="phytokeys-039-019-g001.jpg" position="float" orientation="portrait" xlink:type="simple"/></fig></tp:treatment-sec><tp:treatment-sec sec-type="Paratypes"><title>Paratypes.</title><p>China. Shanxi: Lüliang City. “Chiao-ch’eng distr., Pashui-ko-shan”, meadows in mixed forests, 2100 ft., 28.08.1924, <italic>Harry Smith 7219</italic> (BM 000996241 photo!, S!).</p></tp:treatment-sec><tp:treatment-sec sec-type="Diagnosis"><title>Diagnosis.</title><p>The new species differs from the most similar <italic><tp:taxon-name>Hieracium veresczaginii</tp:taxon-name></italic> Schischk. &amp; Serg. mainly in a greater density of simple hairs (rare to sparse vs. solitary or sometimes absent) on the phyllaries.</p></tp:treatment-sec><tp:treatment-sec sec-type="Description"><title>Description.</title><p>Evidently aphyllopodous <italic>perennial plant</italic>. <italic>Stem</italic> 60–70 cm tall, robust, pale green, without simple hairs (paratype) or with abundant simple hairs up to 3 mm long (holotype), with lax stellate pubescence mostly in the lower half. <italic>Leaves</italic> up to 50, gradually decreasing in size upwards, sessile, clearly bicolour, intensely green on upper surface, pale green beneath, with lax stellate pubescence on both sides and simple hairs 1.5–2 mm long along margins and beneath; the <italic>lower</italic> unknown (withered at anthesis); the lamina of the <italic>median</italic> leaves (most developed) 9–12 cm long, 2.5–4 cm wide (ratio 1:3–3.5), oblong-ovate, widest near basal third, acute at apex, broadly cuneate or rotund at base, with 4–5 pairs of narrow acute teeth up to 5(8) mm long; the lamina of the <italic>upper</italic> leaves up to 6 cm long, 1.5–1.8 cm wide, ovate-lanceolate, widest near base, acute at apex, rotund at base, with 3–4 pairs of small narrow teeth. <italic>Synflorescence</italic> up to 25 cm long, laxly branched with 3–8 branches and 10–35 capitula; branches elongated, without simple and glandular hairs under the capitula, with dense stellate pubescence. <italic>Capitula</italic> cup-shaped, rounded at base. <italic>Phyllaries</italic> (<xref ref-type="fig" rid="F2">Fig. 2</xref>) 9–10 mm long, 1–1.2 mm wide at middle, 1.5–1.7 mm wide at base, oblong-triangular with a gradually narrowed apex, olive green, the inner with paler margins, with simple and glandular hairs along a narrow median line and with stellate hairs over the surface; the inner with rare to sparse (5–15) simple hairs 1–1.2 mm long, dark at base, otherwise whitish, with sparse (up to 20) glandular hairs 0.2–0.5 mm long, thin and rather dark, with lax stellate pubescence, tipped with a few very short cilia at apex. <italic>Florets</italic> 15–18, 16–17 mm long. <italic>Ligules</italic> probably intensely yellow, glabrous-tipped. <italic>Styles</italic> with black spines. <italic>Achenes</italic> ca 4 mm long, brick red. <italic>Pappus</italic> 7–8 mm long, yellowish.</p><fig id="F2" position="float" orientation="portrait"><label>Figure 2.</label><caption><p>Pubescence on the phyllaries of <italic><tp:taxon-name>Hieracium sinoaestivum</tp:taxon-name></italic> Sennikov (<italic>Harry Smith 7219</italic>, S). Scale bar: 1 mm.</p></caption><graphic xmlns:xlink="http://www.w3.org/1999/xlink" xlink:href="phytokeys-039-019-g002.jpg" position="float" orientation="portrait" xlink:type="simple"/></fig></tp:treatment-sec><tp:treatment-sec sec-type="Affinity"><title>Affinity.</title><p>The new species is attributed to <italic><tp:taxon-name>Hieracium</tp:taxon-name></italic> sect. <italic><tp:taxon-name>Aestiva</tp:taxon-name></italic> (Üksip ex Schljakov) Sennikov which was circumscribed to embrace morphotypes presumably originated from crosses between members of <italic><tp:taxon-name>Hieracium</tp:taxon-name></italic> sect. <italic><tp:taxon-name>Prenanthoidea</tp:taxon-name></italic> W.D.J.Koch s.l. and <italic><tp:taxon-name>Hieracium</tp:taxon-name></italic> sect. <italic><tp:taxon-name>Umbellata</tp:taxon-name></italic> Sendtn. (<xref ref-type="bibr" rid="B8">Sennikov 1999</xref>). <italic><tp:taxon-name>Hieracium sinoaestivum</tp:taxon-name></italic> shares the abundant stellate pubescence, habit and largely the shape of leaves with some broad-leaved forms of <italic><tp:taxon-name>Hieracium umbellatum</tp:taxon-name></italic> L. but differs from the latter in its broader phyllaries with straight (vs. reflexed) tips, its leaf base clearly subrotund (vs. broadly cuneate), and a <!--PageBreak--><!--PageBreak-->much greater number of simple and glandular hairs on the phyllaries (the phyllaries in <italic><tp:taxon-name>Hieracium umbellatum</tp:taxon-name></italic> may occasionally have solitary to rare glandular hairs only). From <italic><tp:taxon-name>Hieracium</tp:taxon-name></italic> sect. <italic><tp:taxon-name>Prenanthoidea</tp:taxon-name></italic> the new species borrows a denser indumentum of phyllaries, a broader base of leaves, and the pale green (nearly glaucous) colour of leaves which is untypical of <italic><tp:taxon-name>Hieracium umbellatum</tp:taxon-name></italic>.</p><p>Of the presumed parents, <italic><tp:taxon-name>Hieracium umbellatum</tp:taxon-name></italic> is a common component of the boreal vegetation in the mountains of northern and western China (<xref ref-type="bibr" rid="B13">Shih and Gottschlich 2011</xref>). In China, the species of <italic><tp:taxon-name>Hieracium</tp:taxon-name></italic> sect. <italic><tp:taxon-name>Prenanthoidea</tp:taxon-name></italic> s.l. (including hybrids) occur in the Xinjiang Province but not in the northern provinces (<xref ref-type="bibr" rid="B10">Sennikov 2008</xref>, <xref ref-type="bibr" rid="B11">2012</xref>, <xref ref-type="bibr" rid="B13">Shih and Gottschlich 2011</xref>).</p><p>No similar species is known from China (<xref ref-type="bibr" rid="B10">Sennikov 2008</xref>, <xref ref-type="bibr" rid="B13">Shih and Gottschlich 2011</xref>). In southern Siberia <italic><tp:taxon-name>Hieracium</tp:taxon-name></italic> sect. <italic><tp:taxon-name>Aestiva</tp:taxon-name></italic> is represented by about 7 species (<xref ref-type="bibr" rid="B16">Tupitzina 2004</xref>), of which only <italic><tp:taxon-name>Hieracium nasimovae</tp:taxon-name></italic> Stepanov and <italic><tp:taxon-name>Hieracium veresczaginii</tp:taxon-name></italic> Schischk. &amp; Serg. are said to have the leaf base cuneate or rotund and the synflorescence branches usually without glandular hairs. Unlike <italic><tp:taxon-name>Hieracium sinoaestivum</tp:taxon-name></italic>, <italic><tp:taxon-name>Hieracium nasimovae</tp:taxon-name></italic> is characterized by a large number of glandular hairs (up to 60) on the phyllaries and by the slightly panduriform leaves (<xref ref-type="bibr" rid="B14">Stepanov 1998</xref>); this poorly known local taxon may actually be closely related to <italic><tp:taxon-name>Hieracium krylovii</tp:taxon-name></italic> Nevsky ex Schljakov, a species of <italic><tp:taxon-name>Hieracium</tp:taxon-name></italic> sect. <italic><tp:taxon-name>Aestiva</tp:taxon-name></italic> with a greater expression of characters of <italic><tp:taxon-name>Hieracium</tp:taxon-name></italic> sect. <italic><tp:taxon-name>Prenanthoidea</tp:taxon-name></italic> s.l.</p><p><italic><tp:taxon-name>Hieracium veresczaginii</tp:taxon-name></italic> occurs in eastern Kazakhstan on the border with Russia (<xref ref-type="bibr" rid="B3">Kotukhov 1971</xref>, <xref ref-type="bibr" rid="B1">Abdulina 1999</xref>) and in southern Siberia westwards to the Chita <!--PageBreak-->town (<xref ref-type="bibr" rid="B16">Tupitzina 2004</xref>). It is said to be characterized by the phyllaries with sparse glandular hairs 0.2–0.4 mm long (along a median line) and sometimes also with solitary short simple hairs, usually with an abundant stellate pubescence (<xref ref-type="bibr" rid="B16">Tupitzina 2004</xref>). My examination of the material of <italic><tp:taxon-name>Hieracium veresczaginii</tp:taxon-name></italic> kept in LE has shown that this species regularly has ovate-lanceolate or oblong-ovate leaves with a rotund base and a coarse dentation, resembling those of large individuals of <italic><tp:taxon-name>Hieracium umbellatum</tp:taxon-name></italic>. In the shape of leaves and the type of pubescence <italic><tp:taxon-name>Hieracium veresczaginii</tp:taxon-name></italic> seems to be the most similar to <italic><tp:taxon-name>Hieracium sinoaestivum</tp:taxon-name></italic>, mainly differing in solitary simple hairs on its phyllaries. It is a species of taiga forest, occurring in spruce, fir, pine, birch and mixed forests of the Altai-Sayan mountain system and its northern extensions (<xref ref-type="bibr" rid="B16">Tupitzina 2004</xref>).</p></tp:treatment-sec><tp:treatment-sec sec-type="Variability"><title>Variability.</title><p>The two original collections clearly differ from each other in the pubescence of stems and leaves, although the indumentum of phyllaries is nearly invariable. The robust and hairy plant of <italic>Harry Smith 7172</italic> also has a much longer dentation <!--PageBreak-->of leaves. This difference is considered taxonomically insignificant but likely indicates genetic variability within this presumably apomictic species.</p></tp:treatment-sec><tp:treatment-sec sec-type="Distribution"><title>Distribution.</title><p>The new species is known from a single locality in the Shanxi Province of China, situated approximately at <named-content xmlns:xlink="http://www.w3.org/1999/xlink" content-type="dwc:verbatimCoordinates" xlink:type="simple">38.3°N, 111°E</named-content> in the Lüliang Mountains (<xref ref-type="fig" rid="F3">Fig. 3</xref>).</p><fig id="F3" position="float" orientation="portrait"><label>Figure 3.</label><caption><p>Distribution of <italic><tp:taxon-name>Hieracium sinoaestivum</tp:taxon-name></italic> Sennikov.</p></caption><graphic xmlns:xlink="http://www.w3.org/1999/xlink" xlink:href="phytokeys-039-019-g003.jpg" position="float" orientation="portrait" xlink:type="simple"/></fig><p>This locality lies within the distribution area of <italic><tp:taxon-name>Hieracium umbellatum</tp:taxon-name></italic> (<xref ref-type="bibr" rid="B13">Shih and Gottschlich 2011</xref>) but at the distance of ca. 600 km from the nearest locality of <italic><tp:taxon-name>Hieracium</tp:taxon-name></italic> sect. <italic><tp:taxon-name>Prenanthoidea</tp:taxon-name></italic> s.l. (including hybrids) in southern Siberia (<xref ref-type="bibr" rid="B16">Tupitzina 2004</xref>).</p></tp:treatment-sec><tp:treatment-sec sec-type="Ecology"><title>Ecology.</title><p>According to the collector’s notes, <italic><tp:taxon-name>Hieracium sinoaestivum</tp:taxon-name></italic> grows on montane meadows in the forest belt at altitudes of 600–750 m a.s.l. The species flowers in August, fruits in August–September.</p></tp:treatment-sec><tp:treatment-sec sec-type="Phytogeography"><title>Phytogeography.</title><p>The only locality of the new species is situated in the subregion of North China Mountains, region of North China, subkingdom of Sino-Japanese Forest, Eastern Asiatic kingdom of Chinese phytogeographers (<xref ref-type="bibr" rid="B15">Sun 2013</xref>). This area has a rich indigenous flora, with ca. 300 species endemic to the subregion (<xref ref-type="bibr" rid="B18">Wang 1997</xref>, <xref ref-type="bibr" rid="B15">Sun 2013</xref>). <italic><tp:taxon-name>Hieracium sinoaestivum</tp:taxon-name></italic> belongs to taiga forest floristic elements and represents a penetration of holarctic elements into the East Asian flora.</p></tp:treatment-sec><tp:treatment-sec sec-type="Conservation status"><title>Conservation status.</title><p>Data deficient.</p></tp:treatment-sec><tp:treatment-sec sec-type="Mode of reproduction"><title>Mode of reproduction.</title><p>Not known, presumably apomictic.</p></tp:treatment-sec><tp:treatment-sec sec-type="Etymology"><title>Etymology.</title><p>The species epithet is derived from <italic>Sino</italic>-, pertaining to China, and <italic>aestivum</italic>, reflecting the sectional placement of the species.</p></tp:treatment-sec><ref-list><ref id="B8"><mixed-citation xmlns:xlink="http://www.w3.org/1999/xlink" xlink:type="simple"><person-group><name name-style="western"><surname>Sennikov</surname><given-names>AN</given-names></name></person-group> (<year>1999</year>)<article-title> The genus <italic>Hieracium</italic> s. str. (Asteraceae) in the flora of the European part of Russia. Sections <italic>Foliosa</italic>, <italic>Robusta</italic>, <italic>Accipitrina</italic>, <italic>Prenanthoidea</italic>, <italic>Prenanthella</italic>, <italic>Aestiva</italic>, <italic>Alpestria</italic>. Botanicheskii Zhurnal [St.</article-title><source>Petersburg] </source><volume>84</volume> (<issue>12</issue>): <fpage>124</fpage>–<lpage>133</lpage>. [in Russian]</mixed-citation></ref><ref id="B13"><mixed-citation xmlns:xlink="http://www.w3.org/1999/xlink" xlink:type="simple"><person-group><name name-style="western"><surname>Shih</surname><given-names>C</given-names></name><name name-style="western"><surname>Gottschlich</surname><given-names>G</given-names></name></person-group> (<year>2011</year>)<article-title> <italic>Hieracium</italic> L.</article-title> In: <person-group><name name-style="western"><surname>Wu</surname><given-names>ZY</given-names></name><name name-style="western"><surname>Raven</surname><given-names>PH</given-names></name><name name-style="western"><surname>Hong</surname><given-names>DY</given-names></name></person-group> (<role>Eds</role>). <issue-title>Flora of China, vol.</issue-title><source>20–21. Science Press, Beijing &amp; Missouri Botanical Garden Press, St. Louis</source>, <fpage>350</fpage>–<lpage>352</lpage>.</mixed-citation></ref><ref id="B10"><mixed-citation xmlns:xlink="http://www.w3.org/1999/xlink" xlink:type="simple"><person-group><name name-style="western"><surname>Sennikov</surname><given-names>AN</given-names></name></person-group> (<year>2008</year>)<article-title> <italic>Hieracium</italic> L.</article-title> In: <person-group><name name-style="western"><surname>Grubov</surname><given-names>VI</given-names></name></person-group> (<role>Ed</role>). <issue-title>Plants of Central Asia, vol.</issue-title><source>14b. KMK Scientific Press, Moscow</source>, <fpage>19</fpage>–<lpage>28</lpage>. [in Russian]</mixed-citation></ref><ref id="B11"><mixed-citation xmlns:xlink="http://www.w3.org/1999/xlink" xlink:type="simple"><person-group><name name-style="western"><surname>Sennikov</surname><given-names>AN</given-names></name></person-group> (<year>2012</year>)<article-title> Critical notes on the genera <italic>Hieracium</italic> and <italic>Pilosella</italic> (Asteraceae, Cichorieae) in the Himalayas.</article-title><source>Willdenowia </source><volume>42</volume> (<issue>1</issue>): <fpage>85</fpage>–<lpage>88</lpage>. doi: <ext-link ext-link-type="uri" xlink:href="http://dx.doi.org/10.3372/wi.42.42110" xlink:type="simple">10.3372/wi.42.42110</ext-link></mixed-citation></ref><ref id="B16"><mixed-citation xmlns:xlink="http://www.w3.org/1999/xlink" xlink:type="simple"><person-group><name name-style="western"><surname>Tupitzina</surname><given-names>NN</given-names></name></person-group> (<year>2004</year>)<source> The hawkweeds of Siberia. Science Publishers, Novosibirsk, 1–208. </source>[in Russian]</mixed-citation></ref><ref id="B14"><mixed-citation xmlns:xlink="http://www.w3.org/1999/xlink" xlink:type="simple"><person-group><name name-style="western"><surname>Stepanov</surname><given-names>NV</given-names></name></person-group> (<year>1998</year>)<article-title> A new species of the genus <italic>Hieracium</italic> L. (Asteraceae) from the black taiga of the West Sayan.</article-title><source>Turczaninowia </source><volume>1</volume> (<issue>1</issue>): <fpage>5</fpage>–<lpage>6</lpage>. [in Russian]</mixed-citation></ref><ref id="B3"><mixed-citation xmlns:xlink="http://www.w3.org/1999/xlink" xlink:type="simple"><person-group><name name-style="western"><surname>Kotukhov</surname><given-names>YA</given-names></name></person-group> (<year>1971</year>)<article-title> Supplement to the Flora of Kazakhstan, II.</article-title><source>Botanicheskie Materialy Gerbariya Instituta Botaniki Akademii Nauk Kazakhskoi SSR </source><volume>7</volume>: <fpage>10</fpage>–<lpage>14</lpage>. [in Russian]</mixed-citation></ref><ref id="B1"><mixed-citation xmlns:xlink="http://www.w3.org/1999/xlink" xlink:type="simple"><person-group><name name-style="western"><surname>Abdulina</surname><given-names>SA</given-names></name></person-group> (<year>1999</year>)<source> Checklist of vascular plants of Kazakhstan. Institute of Botany and Plant Introduction, Almaty, 1–187.</source></mixed-citation></ref><ref id="B15"><mixed-citation xmlns:xlink="http://www.w3.org/1999/xlink" xlink:type="simple"><person-group><name name-style="western"><surname>Sun</surname><given-names>H</given-names></name></person-group> (<year>2013</year>)<article-title> Phytogeographical regions of China.</article-title> In: <person-group><name name-style="western"><surname>Hong</surname><given-names>DY</given-names></name><name name-style="western"><surname>Blackmore</surname><given-names>S</given-names></name></person-group> (<role>Eds</role>). <issue-title>Plants of China.</issue-title><source>Science Press, Beijing</source>, <fpage>176</fpage>–<lpage>204</lpage>.</mixed-citation></ref><ref id="B18"><mixed-citation xmlns:xlink="http://www.w3.org/1999/xlink" xlink:type="simple"><person-group><name name-style="western"><surname>Wang</surname><given-names>HS</given-names></name></person-group> (<year>1997</year>)<source> Floristic geography of North China. Wanhai Books, Beijing, 1–229. </source>[in Chinese]</mixed-citation></ref></ref-list></tp:taxon-treatment>
